# Supplementary material for: Association Between Blood Urea Nitrogen/Albumin and the Incidence as Well as Progression of Type 2 Diabetes
Source: Nutrients. 2024 Dec 30;17(1):113. doi: 10.3390/nu17010113 (PMC11723113; doi:10.3390/nu17010113)
Supplement: Supplementary file 1 [file nutrients-17-00113-s001.zip]

Archive with 1 entries (1 files):
- nutrients-3373834-supplementary.pdf
